# Supplementary material for: CeRNA network analysis and functional enrichment of salt sensitivity of blood pressure by weighted-gene co-expression analysis
Source: PeerJ. 2019 Sep 13;7:e7534. doi: 10.7717/peerj.7534 (PMC6746216; doi:10.7717/peerj.7534)
Supplement: Supplemental Information 3 [file peerj-07-7534-s003.r]

1.Êý¾Ý¼ÓÔØ
workingDir = "C:/Users/qixiaohan/Desktop/qixiaohan/WCGNA/DATA/5.17 lncRNA-mRNA";
setwd(workingDir);
library(WGCNA);
options(stringsAsFactors = FALSE);
RNAData = read.csv("Microarray.csv");
dim(RNAData);
names(RNAData);

datExpr0 = as.data.frame(t(RNAData[, -c(1)]));
names(datExpr0) = RNAData$ï»¿Accession;
rownames(datExpr0) = names(RNAData)[-c(1)];

gsg = goodSamplesGenes(datExpr0, verbose = 3);
gsg$allOK

sampleTree = hclust(dist(datExpr0), method = "average");
sizeGrWindow(12,9)
par(cex = 0.6);
par(mar = c(0,4,2,0))
plot(sampleTree, main = "Sample clustering to detect outliers", sub="", xlab="", cex.lab = 1.5,
cex.axis = 1.5, cex.main = 2)
abline(h = 50, col = "red");
clust = cutreeStatic(sampleTree, cutHeight = 100, minSize = 5)
table(clust)
keepSamples = (clust==1)
datExpr = datExpr0[keepSamples, ]
nGenes = ncol(datExpr)
nSamples = nrow(datExpr)

traitData = read.csv("ClinicalTraits.csv");
dim(traitData)
names(traitData)

allTraits = traitData[, -c(1)];
allTraits = allTraits[,c(1:10)];
dim(allTraits)
names(allTraits)

RNASamples = rownames(datExpr);
traitRows = match(RNASamples, allTraits$samples);
datTraits = allTraits[traitRows, -1];
rownames(datTraits) = allTraits[traitRows, 1];
collectGarbage();

sampleTree2 = hclust(dist(datExpr), method = "average")
traitColors = numbers2colors(datTraits, signed = FALSE);
plotDendroAndColors(sampleTree2, traitColors,
groupLabels = names(datTraits),
main = "Sample dendrogram and trait heatmap")

save(datExpr, datTraits, file = "lncRNA-mRNA-01-dataInput.RData")

2A.¹¹½¨Ä£ÐÍ¡¢
powers = c(c(1:10), seq(from = 12, to=20, by=2))
sft = pickSoftThreshold(datExpr, powerVector = powers, verbose = 5)
sizeGrWindow(9, 5)
par(mfrow = c(1,2));
cex1 = 0.9;
plot(sft$fitIndices[,1], -sign(sft$fitIndices[,3])*sft$fitIndices[,2],
xlab="Soft Threshold (power)",ylab="Scale Free Topology Model Fit,signed R^2",type="n",
main = paste("Scale independence"));
text(sft$fitIndices[,1], -sign(sft$fitIndices[,3])*sft$fitIndices[,2],
labels=powers,cex=cex1,col="red");
abline(h=0.40,col="red")
plot(sft$fitIndices[,1], sft$fitIndices[,5],
xlab="Soft Threshold (power)",ylab="Mean Connectivity", type="n",
main = paste("Mean connectivity"))
text(sft$fitIndices[,1], sft$fitIndices[,5], labels=powers, cex=cex1,col="red")

net = blockwiseModules(datExpr, power = 6,
TOMType = "unsigned", minModuleSize = 30,
reassignThreshold = 0, mergeCutHeight = 0.25,
numericLabels = TRUE, pamRespectsDendro = FALSE,
saveTOMs = TRUE,
saveTOMFileBase = "lncRNA-mRNATOM",
verbose = 3)

table(net$colors)

sizeGrWindow(12, 9)
mergedColors = labels2colors(net$colors)
plotDendroAndColors(net$dendrograms[[1]], mergedColors[net$blockGenes[[1]]],
"Module colors",
dendroLabels = FALSE, hang = 0.03,
addGuide = TRUE, guideHang = 0.05)

moduleLabels = net$colors
moduleColors = labels2colors(net$colors)
MEs = net$MEs;
geneTree = net$dendrograms[[1]];
save(MEs, moduleLabels, moduleColors, geneTree,
file = "lncRNA-mRNA-02-networkConstruction-auto.RData")

2C.>5000¸ö»ùÒò
enableWGCNAThreads()
lnames = load(file = "lncRNA-01-dataInput.RData");
lnames
powers = c(c(1:10), seq(from = 12, to=20, by=2))
sft = pickSoftThreshold(datExpr, powerVector = powers, verbose = 5)
sizeGrWindow(9, 5)
par(mfrow = c(1,2));
cex1 = 0.9;
plot(sft$fitIndices[,1], -sign(sft$fitIndices[,3])*sft$fitIndices[,2],
xlab="Soft Threshold (power)",ylab="Scale Free Topology Model Fit,signed R^2",type="n",
main = paste("Scale independence"));
text(sft$fitIndices[,1], -sign(sft$fitIndices[,3])*sft$fitIndices[,2],
labels=powers,cex=cex1,col="red");
abline(h=0.90,col="red")

plot(sft$fitIndices[,1], sft$fitIndices[,5],
xlab="Soft Threshold (power)",ylab="Mean Connectivity", type="n",
main = paste("Mean connectivity"))
text(sft$fitIndices[,1], sft$fitIndices[,5], labels=powers, cex=cex1,col="red")

bwnet = blockwiseModules(datExpr, maxBlockSize = 5500,
power = 12, TOMType = "unsigned", minModuleSize = 30,
reassignThreshold = 0, mergeCutHeight = 0.25,
numericLabels = TRUE,
saveTOMs = TRUE,
saveTOMFileBase = "lncRNATOM-blockwise",
verbose = 3)
load(file = "lncRNA-02-networkConstruction-auto.RData");
bwLabels = matchLabels(bwnet$colors, moduleLabels);
bwModuleColors = labels2colors(bwLabels)

sizeGrWindow(6,6)
plotDendroAndColors(bwnet$dendrograms[[1]], bwModuleColors[bwnet$blockGenes[[1]]],
"Module colors", main = "Gene dendrogram and module colors in block 1",
dendroLabels = FALSE, hang = 0.03,
addGuide = TRUE, guideHang = 0.05)

plotDendroAndColors(bwnet$dendrograms[[2]], bwModuleColors[bwnet$blockGenes[[2]]],
"Module colors", main = "Gene dendrogram and module colors in block 2",
dendroLabels = FALSE, hang = 0.03,
addGuide = TRUE, guideHang = 0.05)

sizeGrWindow(12,9)
plotDendroAndColors(geneTree,
cbind(moduleColors, bwModuleColors),
c("Single block", "2 blocks"),
main = "Single block gene dendrogram and module colors",
dendroLabels = FALSE, hang = 0.03,
addGuide = TRUE, guideHang = 0.05)

singleBlockMEs = moduleEigengenes(datExpr, moduleColors)$eigengenes;
blockwiseMEs = moduleEigengenes(datExpr, bwModuleColors)$eigengenes;

single2blockwise = match(names(singleBlockMEs), names(blockwiseMEs))
signif(diag(cor(blockwiseMEs[, single2blockwise], singleBlockMEs)), 3)

3.Relating modules to external information and identifying important
genes

lnames = load(file = "lncRNA-mRNA-01-dataInput.RData");
lnames
lnames = load(file = "lncRNA-mRNA-02-networkConstruction-auto.RData");
lnames

nGenes = ncol(datExpr);
nSamples = nrow(datExpr);
MEs0 = moduleEigengenes(datExpr, moduleColors)$eigengenes
MEs = orderMEs(MEs0)
moduleTraitCor = cor(MEs, datTraits, use = "p");
moduleTraitPvalue = corPvalueStudent(moduleTraitCor, nSamples);
sizeGrWindow(10,6)
textMatrix = paste(signif(moduleTraitCor, 2), "\n(",
signif(moduleTraitPvalue, 1), ")", sep = "");
dim(textMatrix) = dim(moduleTraitCor)
par(mar = c(6, 8.5, 3, 3));
labeledHeatmap(Matrix = moduleTraitCor,
xLabels = names(datTraits),
yLabels = names(MEs),
ySymbols = names(MEs),
colorLabels = FALSE,
colors = greenWhiteRed(50),
textMatrix = textMatrix,
setStdMargins = FALSE,
cex.text = 0.5,
zlim = c(-1,1),
main = paste("Module-trait relationships"))

ss = as.data.frame(datTraits$ss);
names(ss) = "salt-sensitive"
modNames = substring(names(MEs), 3)
geneModuleMembership = as.data.frame(cor(datExpr, MEs, use = "p"));
MMPvalue = as.data.frame(corPvalueStudent(as.matrix(geneModuleMembership), nSamples));
names(geneModuleMembership) = paste("MM", modNames, sep="");
names(MMPvalue) = paste("p.MM", modNames, sep="");
geneTraitSignificance = as.data.frame(cor(datExpr, ss, use = "p"));
GSPvalue = as.data.frame(corPvalueStudent(as.matrix(geneTraitSignificance), nSamples));
names(geneTraitSignificance) = paste("GS.", names(ss), sep="");
names(GSPvalue) = paste("p.GS.", names(ss), sep="");

module = "blue"
column = match(module, modNames);
moduleGenes = moduleColors==module;
sizeGrWindow(7, 7);
par(mfrow = c(1,1));
verboseScatterplot(abs(geneModuleMembership[moduleGenes, column]),
abs(geneTraitSignificance[moduleGenes, 1]),
xlab = paste("Module Membership in", module, "module"),
ylab = "Gene significance for salt-sensitivity",
main = paste("Module membership vs. gene significance\n"),
cex.main = 1.2, cex.lab = 1.2, cex.axis = 1.2, col = module)

dimnames(datExpr)
dimnames(datExpr)[moduleColors=="blue"]

annot = read.csv(file = "GeneAnnotation.csv");
dim(annot)
names(annot)
probes = names(datExpr)
probes2annot = match(probes, annot$ï»¿Accession)
sum(is.na(probes2annot))

geneInfo0 = data.frame(ï»¿Accession = probes,
geneSymbol = annot$ï»¿Accession[probes2annot],
LocusLinkID = annot$EntrezGeneID[probes2annot],
moduleColor = moduleColors,
geneTraitSignificance,
GSPvalue)
modOrder = order(-abs(cor(MEs, ss, use = "p")));
for (mod in 1:ncol(geneModuleMembership))
{
oldNames = names(geneInfo0)
geneInfo0 = data.frame(geneInfo0, geneModuleMembership[, modOrder[mod]],
MMPvalue[, modOrder[mod]]);
names(geneInfo0) = c(oldNames, paste("MM.", modNames[modOrder[mod]], sep=""),
paste("p.MM.", modNames[modOrder[mod]], sep=""))
}
geneOrder = order(geneInfo0$moduleColor);
geneInfo = geneInfo0[geneOrder, ]

write.csv(geneInfo, file = "geneInfo.csv")

5.Network visualization using WGCNA functions

lnames = load(file = "lncRNA-mRNA-01-dataInput.RData");
lnames
lnames = load(file = "lncRNA-mRNA-02-networkConstruction-auto.RData");
lnames
nGenes = ncol(datExpr)
nSamples = nrow(datExpr)
dissTOM = 1-TOMsimilarityFromExpr(datExpr, power = 6);
plotTOM = dissTOM^8;
diag(plotTOM) = NA;
sizeGrWindow(9,9)
TOMplot(plotTOM, geneTree, moduleColors, main = "Network heatmap plot, all genes")

MEs = moduleEigengenes(datExpr, moduleColors)$eigengenes
ss = as.data.frame(datTraits$ss);
names(ss) = "ss"
MET = orderMEs(cbind(MEs, ss))
sizeGrWindow(5,7.5);
par(cex = 0.9)
plotEigengeneNetworks(MET, "", marDendro = c(0,4,1,2), marHeatmap = c(3,4,1,2), cex.lab = 0.8, xLabelsAngle
= 90)

sizeGrWindow(6,6);
par(cex = 1.0)
plotEigengeneNetworks(MET, "Eigengene dendrogram", marDendro = c(0,4,2,0),
plotHeatmaps = FALSE)

par(cex = 1.0)
plotEigengeneNetworks(MET, "Eigengene adjacency heatmap", marHeatmap = c(3,4,2,2),
plotDendrograms = FALSE, xLabelsAngle = 90)

6. Exporting a gene network to external visualization software
lnames = load(file = "lncRNA-mRNA-01-dataInput.RData");
lnames
lnames = load(file = "lncRNA-mRNA-02-networkConstruction-auto.RData");
lnames

TOM = TOMsimilarityFromExpr(datExpr, power = 6);
annot = read.csv(file = "GeneAnnotation.csv");
modules = c("blue");
probes = names(datExpr)
inModule = is.finite(match(moduleColors, modules));
modProbes = probes[inModule];
modGenes = annot$gene_symbol[match(modProbes, annot$ï»¿Accession)];
modTOM = TOM[inModule, inModule];
dimnames(modTOM) = list(modProbes, modProbes)

cyt = exportNetworkToCytoscape(modTOM,
edgeFile = paste("CytoscapeInput-edges-", paste(modules, collapse="-"), ".txt", sep=""),
nodeFile = paste("CytoscapeInput-nodes-", paste(modules, collapse="-"), ".txt", sep=""),
weighted = TRUE,
threshold = 0.02,
nodeNames = modProbes,
altNodeNames = modGenes,
nodeAttr = moduleColors[inModule]);
